# Supplementary material for: The Single-Parameter Bragg–Williams Model for Eutectic Solvents
Source: Int J Mol Sci. 2025 Jan 24;26(3):997. doi: 10.3390/ijms26030997 (PMC11816385; doi:10.3390/ijms26030997)
Supplement: Supplementary file 1 [file ijms-26-00997-s001.zip]

Archive with 13 entries (13 files):
- .RData
- go.sh
- levulinic_topo.txt
- malonic_topo.R
- malonic_topo.txt
- phenol_topo.R
- phenol_topo.txt
- proto_fit.R
- READ.ME
- thymol_camphor.R
- thymol_camphor.txt
- thymol_sobrerol.R
- thymol_sobrerol.txt
