# Supplementary material for: The Single-Parameter Bragg–Williams Model for Eutectic Solvents
Source: Int J Mol Sci. 2025 Jan 24;26(3):997. doi: 10.3390/ijms26030997 (PMC11816385; doi:10.3390/ijms26030997)
Supplement: Supplementary file 1 [file ijms-26-00997-s001.zip › go.sh]

#!/bin/csh
set DHX=`(echo 'c(19.65E3,5.28E3)' 'c(19.65E3,34.81E3)' 'c(11.8635E3,58.02E3)' 'c(23.1E3,58.02E3)' )`
set TMX=`(echo 'c(323.5,450.4)' 'c(323.5,423.9)' 'c(314.15,325.9)' 'c(407.46,325.9)' )`
set FILEX=`(echo thymol_camphor.txt  thymol_sobrerol.txt phenol_topo.txt malonic_topo.txt)`
set FILER=`(echo thymol_camphor.R  thymol_sobrerol.R phenol_topo.R malonic_topo.R)`
set MAINX=`(echo "THYMOL\/CAMPHOR"  "THYMOL\/SOBREROL"  "PHENOL\/TOPO"  "MALONIC_ACID\/TOPO")`
set XLABX=`(echo 'X[camphor]'  'X[sobrerol]'  'X[topo]'  'X[topo]' )`
set PNGX=`(echo thymol_camphor.png  thymol_sobrerol.png phenol_topo.png malonic_topo.png)`
set i = 1
while($i <= $#DHX)
sed "s/DHX/$DHX[$i]/g" proto_fit.R | sed "s/TMX/$TMX[$i]/g" | sed "s/FILEX/$FILEX[$i]/g" | sed "s/XLABX/$XLABX[$i]/g" | sed "s/MAINX/$MAINX[$i]/g" | sed "s/PNGX/$PNGX[$i]/g" > $FILER[$i]
R CMD BATCH $FILER[$i]
@ i = $i + 1
end
exit
