# Supplementary material for: The Single-Parameter Bragg–Williams Model for Eutectic Solvents
Source: Int J Mol Sci. 2025 Jan 24;26(3):997. doi: 10.3390/ijms26030997 (PMC11816385; doi:10.3390/ijms26030997)
Supplement: Supplementary file 1 [file ijms-26-00997-s001.zip › levulinic_topo.txt]

0.00 306.15
0.10 303.15
0.20 302.15
0.30 281.15
0.33 276.15
0.50 286.15
0.60 308.15
0.67 314.15
0.70 316.15
0.80 321.15
0.90 323.15
1.00 325.15
