# Supplementary material for: The Single-Parameter Bragg–Williams Model for Eutectic Solvents
Source: Int J Mol Sci. 2025 Jan 24;26(3):997. doi: 10.3390/ijms26030997 (PMC11816385; doi:10.3390/ijms26030997)
Supplement: Supplementary file 1 [file ijms-26-00997-s001.zip › malonic_topo.txt]

0.00 410.15
0.10 403.15
0.20 393.15
0.30 387.15
0.33 383.15
0.40 362.15
0.50 308.15
0.55 283.15
0.67 292.15
0.70 304.15
0.80 318.15
0.90 323.15
1.00 325.15
