# Supplementary material for: The Single-Parameter Bragg–Williams Model for Eutectic Solvents
Source: Int J Mol Sci. 2025 Jan 24;26(3):997. doi: 10.3390/ijms26030997 (PMC11816385; doi:10.3390/ijms26030997)
Supplement: Supplementary file 1 [file ijms-26-00997-s001.zip › phenol_topo.txt]

0.00 314.25
0.10 297.35
0.20 240.15
0.40 236.65
0.50 262.15
0.60 303.45
0.67 309.55
0.70 311.85
0.80 315.95
0.90 323.45
1.00 324.95
