# Supplementary material for: The Single-Parameter Bragg–Williams Model for Eutectic Solvents
Source: Int J Mol Sci. 2025 Jan 24;26(3):997. doi: 10.3390/ijms26030997 (PMC11816385; doi:10.3390/ijms26030997)
Supplement: Supplementary file 1 [file ijms-26-00997-s001.zip › proto_fit.R]

rm(list=ls())
eutectic_vs_x2 <- function(DH,Tm,n){
R=8.314
x=matrix(NA,nrow=2,ncol=n)
dx = 1/n
Temp=matrix(NA,nrow=2,ncol=n)
x[1,] = c(0:(n-1))/n + 1/(2 * n)
x[2,] = 1 - x[1,]
a = R/DH[1]
iTd1 = (1/Tm[1] - a * log(x[1,]))
a = R/DH[2]
iTd2 = (1/Tm[2] - a * log(x[2,]))
Temp<-rbind(1/iTd1,1/iTd2)
T_eu<-apply(Temp,2,max)
return(list("x2"=x[2,],"T_eu"=T_eu,"T1"=1/iTd1, "T2"=1/iTd2))
}

deepeutectic_bw_a_vs_x2 <- function(DH,Tm,zw,n){
R=8.314
x=matrix(NA,nrow=2,ncol=n)
dx = 1/n
Temp=matrix(NA,nrow=2,ncol=n)
x[1,] = c(0:(n-1))/n + 1/(2 * n)
x[2,] = 1 - x[1,]
iT1 = ((DH[1]/Tm[1]) - R * log(x[1,]))/( zw * (1-x[1,])^2 + DH[1]   )
iT2 = ((DH[2]/Tm[2]) - R * log(x[2,]))/( zw * (1-x[2,])^2 + DH[2]   )
Temp<-rbind(1/iT1, 1/iT2)
T_eu_zw = apply(Temp,2,max)
return(list("x2"=x[2,], "T_eu_zw"=T_eu_zw, "rmin"=x[2,which.min(T_eu_zw)], "T1"=1/iT1,"T2"=1/iT2))
}

#XXXXXXX
png("PNGX")
DH<- DHX
Tm<- TMX
#XXXXXXX
n=1000
dx = 1/100
x=matrix(NA,nrow=2,ncol=n)
Temp=matrix(NA,nrow=2,ncol=n)
x[1,] = c(0:(n-1))/n + dx/2 
x[2,] = 1 - x[1,]
EU<-eutectic_vs_x2(DH,Tm,n)
par(mar=c(6.0, 6.0, 6.0, 6.0))
ylim<-c(100,450)
plot(x[2,],EU$T_eu,type="l", ylim=ylim,xlab="",ylab="", lwd=5, cex.axis=1.5, col="red")
#XXXXXXX
title( xlab=expression(XLABX), ylab=expression(T[melting]), main="MAINX",cex.main = 2, cex.lab=2.2)
#XXXXXXX
lines(c(0,1), c(min(EU$T_eu),min(EU$T_eu)), type="l", col="red", lwd = 2)
xeu=x[1,which.min(EU$T_eu)]
min(EU$T_eu)
R = 8.314
#XXXXXXX
A<-read.table("FILEX")
#XXXXXXX
A<-A[2: (dim(A)[1] - 1),]

E0a = 0
for(i in 1: (dim(A)[1]))
{
xb = A[i,1]
Texp = A[i,2] 
E0a = E0a + sqrt((EU$T_eu[which.min(abs(xb - x[2,]))] - Texp)^2)
}
E0a
E0a/(dim(A)[1])
AAD0 = E0a/(dim(A)[1])
AAD0

zw_min<- -1E5
zw_max<-  1E5
E = 1E12
zw_best = 0
zw=zw_min
E_all<-c()
while(zw < zw_max)
{
DEU<-deepeutectic_bw_a_vs_x2(DH,Tm,zw,n)
Enew=0
for(i in 1: (dim(A)[1]))
{
xb = A[i,1]
Texp = A[i,2] 
Enew = Enew + sqrt((DEU$T_eu_zw[which.min(abs(xb - x[2,]))] - Texp)^2)
}
if(Enew < E) {
E = Enew
zw_best = zw
}
zw = zw + 100
}
zw<-zw_best
zw_bw<-zw_best
DEU<-deepeutectic_bw_a_vs_x2(DH,Tm,zw,n)
lines(x[2,], DEU$T_eu_zw,type='l',lwd=5, col="black")
lines(c(0,1), c(min(DEU$T_eu_zw),min(DEU$T_eu_zw)), type="l", col="black", lwd = 2)
lines(A[,1], A[,2],pch=21, type='p',cex=4.0,bg="lightgreen")
zw
E
E1a = E
AAD1 = E1a/(dim(A)[1])
E1a
AAD1
text(0.4, (min(ylim) -50) + (max(ylim) - min(ylim) + 50)* (1/8 + 0.16), bquote(paste('zw'*' = ',.(format(round(zw/1000,1), nsmall =1)) ,' kJ/mol')), cex = 1.5)
text(0.4, (min(ylim) -50) + (max(ylim) - min(ylim) + 50)* (1/8+0.08) , bquote(paste('AAD (id) '*' = ',.(format(round(AAD0,1), nsmall=1)) ,'K')), cex = 1.5)
text(0.4, (min(ylim) -50) + (max(ylim) - min(ylim) + 50)* (1/8) , bquote(paste('AAD (BW) '*' = ',.(format(round(AAD1,1), nsmall=1)) ,'K')), cex = 1.5)
dev.off()
