# Supplementary material for: The Single-Parameter Bragg–Williams Model for Eutectic Solvents
Source: Int J Mol Sci. 2025 Jan 24;26(3):997. doi: 10.3390/ijms26030997 (PMC11816385; doi:10.3390/ijms26030997)
Supplement: Supplementary file 1 [file ijms-26-00997-s001.zip › READ.ME]

You need to have R installed. 

Just run:

R CMD BATCH malonic_topo.R
R CMD BATCH phenol_topo.R
R CMD BATCH thymol_camphor.R
R CMD BATCH thymol_sobrerol.R

to reproduce the analysis for the 
four selected cases of the paper.

For new cases you need to modify the lines
marked between XXXXXXX in the .R files.

The files go.sh and proto_fit.R are
provided to automatize the run.

./go.sh 

should generate all .R files and run them.
