# Supplementary material for: The Single-Parameter Bragg–Williams Model for Eutectic Solvents
Source: Int J Mol Sci. 2025 Jan 24;26(3):997. doi: 10.3390/ijms26030997 (PMC11816385; doi:10.3390/ijms26030997)
Supplement: Supplementary file 1 [file ijms-26-00997-s001.zip › thymol_camphor.txt]

0.0 323.5
0.1 310.1
0.12 316.0
0.6 225.8
0.7 288.8
0.8 340.1
0.9 400.8
1.0 450.4
