# Supplementary material for: The Single-Parameter Bragg–Williams Model for Eutectic Solvents
Source: Int J Mol Sci. 2025 Jan 24;26(3):997. doi: 10.3390/ijms26030997 (PMC11816385; doi:10.3390/ijms26030997)
Supplement: Supplementary file 1 [file ijms-26-00997-s001.zip › thymol_sobrerol.txt]

0.0 323.5
0.1 314.8
0.2 308.2
0.3 308.6
0.35 313.0
0.4 362.4
0.51 378.4
0.6 391.6
0.7 396.8
0.79 403.6
0.89 415.2
1.0 420.2
